# Supplementary material for: The Diverse Evolutionary Histories of Domesticated Metaviral Capsid Genes in Mammals
Source: Mol Biol Evol. 2024 Mar 20;41(4):msae061. doi: 10.1093/molbev/msae061 (PMC11011659; doi:10.1093/molbev/msae061)
Supplement: msae061_Supplementary_Data [file msae061_supplementary_data.zip]

Archive with 7 entries (7 files):
- TableS3_genomes_v2.xls
- TableS4_NtermBlastScores.pdf
- TableS5_phenotypes.pdf
- AllSupplementaryFigures.pdf
- supplementary-data.zip
- TableS1_HMMstatistics_v2.pdf
- TableS2_geneNames.xls
