# Supplementary material for: The Diverse Evolutionary Histories of Domesticated Metaviral Capsid Genes in Mammals
Source: Mol Biol Evol. 2024 Mar 20;41(4):msae061. doi: 10.1093/molbev/msae061 (PMC11011659; doi:10.1093/molbev/msae061)
Supplement: msae061_Supplementary_Data [file msae061_supplementary_data.zip › TableS3_genomes_v2.xls]

## Sheet: Sheet1
Table S3: Table of genomes used in this study
Common name	Scientific name	Source	Genome
African bush elephant	Loxodonta africana	UCSC	loxAfr3.fa
African clawed frog	Xenopus laevis	NCBI	GCF_017654675.1_Xenopus_laevis_v10.1_genomic.fna
American alligator	Alligator mississippiensis	UCSC	allMis1.fa
Black flying fox	Pteropus alecto	NCBI	GCF_000325575.1_ASM32557v1_genomic.fna
Chicken	Gallus gallus	UCSC	galGal6.fa
Chinese Hamster	Cricetulus griseus	UCSC	criGriChoV2.fa
Cow	Bos taurus	UCSC	bosTau9.fa
Domestic dog	Canis lupus familiaris	UCSC	canFam6.fa
Gray short-tailed opossum	Monodelphis domestica	NCBI	GCF_027887165.1_mMonDom1.pri_genomic.fna
Green anole	Anolis carolinensis	UCSC	anoCar2.fa
Horse	Equus caballus	UCSC	equCab3.fa
House cat	Felis catus	UCSC	felCat9.fa
Human	Homo sapiens	NCBI	GCF_009914755.1_T2T-CHM13v2.0_genomic.fna
Japanese pufferfish	Takifugu rupripes	UCSC	fr3.fa
Marmoset	Callithrix jacchus	UCSC	calJac4.fa
Mouse	Mus musculus	UCSC	mm39.fa
Nine-banded armadillo	Dasypus novemcinctus	UCSC	dasNov3.fa
Painted turtle	Chrysemys picta bellii	UCSC	chrPic1.fa
Pig	Sus scrofa	UCSC	susScr11.fa
Platypus	Ornithorhynchus anatinus	NCBI	GCF_004115215.2_mOrnAna1.pri.v4_genomic.fna
Rat	Rattus norvegicus	UCSC	rn7.fa
Rhesus macaque	Macaca mulatta	UCSC	rheMac10.fa
Sheep	Ovis aeries	NCBI	GCF_016772045.1_ARS-UI_Ramb_v2.0_genomic.fna
Wallaby	Notamacropus eugenii	NCBI	GCA_028372415.1_mMacEug1.pri_genomic.fna
West Indian Ocean coelacanth	Latimeria chalumnae	UCSC	latCha1.fa
Zebra fish	Danio rerio	UCSC	danRer11.fa
